# Supplementary material for: Translating Evidence to Advanced Parkinson's Disease Patients: A Systematic Review and Meta‐Analysis
Source: Mov Disord. 2021 Apr 2;36(6):1293–307. doi: 10.1002/mds.28599 (PMC8252410; doi:10.1002/mds.28599)
Supplement: Supplementary file 1 — Appendix S1. Supplementary Information [file MDS-36-1293-s001.zip]

Archive with 5 entries (4 files):
- mds28599-sup-0001-Supinfo/
- mds28599-sup-0001-Supinfo/MDS_28599_PRISMA 2009 checklist.docx
- mds28599-sup-0001-Supinfo/MDS_28599_Supplement 2 _Summary of findings tables.docx
- mds28599-sup-0001-Supinfo/MDS_28599_supplement_ demographics included studies_final version 25-01-2021.xlsx
- mds28599-sup-0001-Supinfo/supplement_tables3-5.docx
