# Supplementary material for: Translating Evidence to Advanced Parkinson's Disease Patients: A Systematic Review and Meta‐Analysis
Source: Mov Disord. 2021 Apr 2;36(6):1293–307. doi: 10.1002/mds.28599 (PMC8252410; doi:10.1002/mds.28599)
Supplement: Supplementary file 1 — Appendix S1. Supplementary Information [file MDS-36-1293-s001.zip › mds28599-sup-0001-Supinfo/MDS_28599_supplement_ demographics included studies_final version 25-01-2021.xlsx]

## Sheet: all
Demographics from all advanced treatment studies	Inclusion	Exclusion	Mean age Intervention (SD)	Mean age BMT (SD)	Mean duration of disease intervention (SD)	Mean duration of disease BMT (SD)	Gender distribution % (male) Intervention	Gender distribution % (male) BMT	Disease severity method	Disease severity intervention (SD) {%} [range]	Disease severity BMT (SD) {%} [range]	Cognitive functioning method	Cognitive functioning intervention mean (SD) or median [range]	Cognitive functioning intervention mean (SD) or median [range]
Dafsari 2019	PD (UK PDS brain bank criteria) >30% improvement on UPDRS III on levodopa or apomorphine challenge	Clinically relevant neuropsychiatric or cognitive disturbances	DBS: 61.5 (9.5) LCIG: 65.4 (8.8) CSAI: 61.6 (9.4)		DBS: 10.7 (4.8)* LCIG: 14.6 (5.3) CSAI: 13.5 (5.6)		DBS: 64 LCIG: 52 CSAI: 56		H&Y median [interquartile range] UPDRS III	DBS H&Y median: 2.5 [2-3]* LCIG H&Y median: 3.0 [3-4] CSAI H&Y median: 3.0 [2.5-4.0]		NMSS mood/cognition	DBS: 7.2 (10.3)* LCIG: 12.6 (10.8) CSAI: 15.7 (17.7)
Demographics from DBS RCT studies	Inclusion	Exclusion	Mean age Intervention (SD)	Mean age BMT (SD)	Mean duration of disease Intervention (SD)	Mean duration of disease BMT (SD)	Gender distribution % (male) intervention	Gender distribution % (male) BMT	Disease severity method	Disease severity intervention (SD) {%} [range]	Disease severity BMT (SD) {%} [range]	Cognitive functioning method	Cognitive functioning intervention mean (SD) or median [range]	Cognitive functioning intervention mean (SD) or median [range]
Deuschl 2006	>5 yrs PD (UK PDS brain bank criteria) <75 yrs old Presence of limiting motor symptoms or dyskinesias despite optimal medical treatment	Dementia Major psychiatric illness Contraindications to surgery	60.5 (7.4)	60.8 (7.8)	NA : mean duration of treatment 13 (5.8)	NA : mean duration of treatment 13.8 (5.6)	64	64	H&Y off med UPDRS III on med UPDRS III off med	H&Y 1: 0 H&Y 1.5: 0 H&Y 2: 1 {1%} H&Y 2.5: 10 {13%} H&Y 3: 17 (22%) H&Y 4: 40 (51%) H&Y 5: 10 (13%) UPDRS III on med: 18.9 (9.3) UPDRS III off med: 48.0 (12.3)	H&Y 1: 0 H&Y 1.5: 2 (3%) H&Y 2: 2 (3%) H&Y 2.5: 6 (8%) H&Y 3:13 (17%) H&Y 4: 41 (53%) H&Y 5: 14 (18%) UPDRS III on med: 17.3 (9.6) UPDRS III off med: 46.8 (12.1)	PDQ_cognitive MDRS	PDQ-39 cognitive: 33.5 (18.7) MDRS: 139.6 (3.8)	PDQ-39 cognitive: 32.6 (19.3) MDRS: 140.3 (3.4)
Schuepbach 2007	< 55 yrs PD 5-10 yrs H&Y ≤3 Motor fluctuations with off periods >25% of the day A professional activity of any kind Normal brain MRI Absence of severe psychiatric conditions Absence of dementia (MDRS>130/144) Impaired social and occupational functioning due to PD (SOFAS 51-80%)		48.4 (3.3)	48.5 (3.0)	7.2 (1.2)	6.4 (1.1)	70	50	H&Y UPDRS III on med UPDRS III off med	H&Y<=3 UPDRS III on med: 2.9 (3.0) UPDRS III off med: 32.7 (13.4)	H&Y<=3 UPDRS III on med: 2.6 (2.8) UPDRS III off med: 25.3 (8.7)	MDRS Frontal function	MDRS: 140.5 [132-144] Frontal score: 47.5 [23-50]	MDRS: 142 [137-144] Frontal score: 47 [38-50]
Weaver 2009	≥21 years Idiopathic PD H&Y ≥2 off med Levodopa responsive Persistent disabling symptoms despite medication (motor fluctuations, dyskinesia) ≥ 3/ 24 hours of poor motor function or symptom control Stable medical therapy ≥1 month	Dementia (MMSE<25) Contraindication for surgery Active alcohol or drug abuse Previous PD surgery Pregnancy Atypical syndromes	Mean: 62,4 (8.8) age>70 25.6%	Mean: 62,3 (9.0) age>70 (27.6%)	NA (mean duration of treatment 10.8 (5.4)	NA (mean duration of treatment 12.6 (5.6)	81	82	H&Y off med UPDRS III off med	H&Y off med: 3.4 (0.9) UPDRS III off med: 43.2 (11.3)	H&Y off med: 3.3 (0.8) UPDRS III off med: 43.0 (13.5)	MDRS UPDRS I Extensive neurocognitive battery	MDRS: 136.7 (4.8) UPDRS I: 2.6 (2.0)	MDRS: 136.6 (5.8) UPDRS I: 2.7 (2.0)
Williams 2010	PD (UK PDS brain bank criteria) Age adjusted score>5 on DRS-II Fitness for surgery		59 (37-79)	59 (36-75)	11.5 (2.0-32.2)	11.2 (1.0-30.0)	68	74	H& Y on med H&Y off med UPDRS III on med UPDRS III off med	H&Y on med ≤2: 66 (36%) 2.5: 58 (32%) 3: 54 (30%) 4: 5 (3%) 5: 0 (0%) H&Y off med ≤2: 12 (7%) 2.5: 19 (11%) 3 : 65 (38%) 4: 54 ( 32%) 5 : 19 (11%) UPDRS III on med: 18.9 (11.4) UPDRS III off med: 47.6 ( 14.0)	H&Y on med ≤2: 68 (37%) 2.5: 55 (30%) 3: 54 (30%) 4: 6 (3%) 5: 0 (0%) H&Y off med ≤2: 11 (6%) 2.5: 29 (16%) 3: 59 (34%) 4: 55 (31%) 5: 22 (13%) UPDRS III on med: 20.1 (11.4) UPDRS III off med: 48.6 (14.3)	PDQ-39 cognition DRS-II	PDQ-39 cognition: 30.4 (19.7) DRS-II: 10.7 (2.8)	PDQ-39 cognition: 29.6 (20.5) DRS-II: 10.4 (2.9)
Schuepbach 2013	Age 18-60 PD>4 yrs H&Y <3in ON Improvement motor signs ≥50% with dopaminergic medication Fluctuations or dyskinesia≤3 yrs UPDRS II≥6 in worst condition despite medication or mild/moderate impairment in social functioning	Dementia (MDRS <= 130) Major depression with suicidal thoughts Acute psychosis Any medical or psychological problem that would interfere with conduction of study	52.9 (6.6)	52.2 (6.1)	7.3 ( 3.1)	7.7 (2.7)	76	67	H&Y on med UPDRS III on med UPDRS III off med	H&Y<3 UPDRS III on med: 12.5 (1.5) UPDRS III off med: 33.2 (1.8)	H&Y<3 UPDRS III on med: 12.1 (1.5) UPDRS III off med: 33.0 (1.8)	PDQ-39 cognition: 27.8 (1.6) MDRS: 140.3 (0.4) UPDRS I: 1.1 (0.2)	PDQ-39 cognition: 28.8 (1.6) MDRS: 140.4 (0.4) UPDRS I: 1.1 (0.2)
Demographics from LCIG studies RCTs	Inclusion	Exclusion	Mean age intervention(SD) [range]	Mean age BMT (SD) [range]	Mean duration of disease intervention (SD) [range]	Mean duration of disease BMT (SD)	Gender distribution % (male) intervention	Gender distribution % (male) BMT	Disease severity method	Disease severity intervention (SD) {%} [range]	Disease severity BMT (SD) {%} [range]	Cognitive functioning method	Cognitive functioning intervention mean (SD) or median [range]	Cognitive functioning intervention mean (SD) or median [range]
Kurth 1993	PD Symptoms responded to levodopa/carbidopa ≥3 episodes change in parkinsonian mobility of at least 1 H&Y stage Optimal oral therapy Normal lab Normal cognitive functioning (NCSE) Suffering from end of dose wearing off and random fluctuations		51.8 (9.9 ) [39.5-71.1]		NA: average age of onset: 38.6 (8.6) [29.6-57.2] average duration of on/off fluctuations: 7.3 (3.9) [2.7-16]		70		H&Y on med H&Y off med	H&Y on med: 2.1 (SD not given) H&Y off med: 4.4 (SD not given)		NA
Nyholm 2005	Clinically advanced idiopathic PD Motor fluctuations or dyskinesia despite optimal oral medication	Atypical parkinsonism Dementia Severe psychiatric disorder Substantial medical problems Laboratory abnormalities	Median LCIG/BMT*: 64 [50-75]	Median BMT/LCIG*: 68 [51-79]	NA: median age of onset BMT/LCIG 50 [37-63]	NA median age of onset LCIG/BMT: 56 [38-67]	75		H&Y best H&Y worst UPDRS III (on med?)	LCIG/BMT: H&Y best median: 2 [2-4] LCIG/BMT: H&Y worst median: 4 [2-5] LCIG/BMT UPDRS III median: 25.5 [12-61]	BMT/LCIG: H&Y best median: 3 (2-4) BMT/LCIG: H&Y worst median: 4 (3-5) BMT/LCIG UPDRS III median:36.5 [14-53]	UPDRS I	LCIG/BMT UPDRS I median: 3.0 [0-9]	BMT/LCIG UPDRS I median: 3.5 [0-7]
Olanow 2014	Patients with advanced PD with off periods at least 3 h/day despite optimized medical therapy At least 4 weeks stable doses of levodopa	Atypical or secondary parkinsonism Previous neurosurgical treatment for PD Clinically significant medical, psychiatric, or laboratory abnormalities in the judgement of the investigator Any condition that might interfere with absorption, distribution, metabolism, or excretion of study drug or contradict placement of an intrajejunal percutaneous gastrojejunostomy tube	63.7 (9.5)	65.1 (6.8)	10.0 (4.6)	11.8 (5.6)	65	65	UPDRS III on med	UPDRS III on med: 18.1 (9.9)	UPDRS III on med: 22.5 (11.7)	MMSE UPDRS I	MMSE: 28.7 (1.4) UPDRS I: 1.8 (1.7)	MMSE: 28.9 (1.4) UPDRS I: 1.8 (1.8)
Non-randomized studies
Antonini 2008	PD (UK PDS brain bank criteria) H&Y≥3 Motor fluctuations and dyskinesia despite optimal medical treatment MMSE>24	Dementia Active hallucinations Treatment with neuroleptics	NA		NA		59		UPDRS III on med	UPDRS III on med: 24.6 (5.2)		MMSE	MMSE>24
Palhagen 2012/2016	PD Advanced motor symptoms with motor fluctuations despite optimal medical treatment Fulfilling the summary of product characteristics criteria	Other diseases that might interfere with study objectives Unable to comply with study requirements	64.6 ( 6.4 )		NA levodopa therapy duration: 10.5 (4.2)		59		UPDRS III (on med)	UPDRS III: 24.4 (11)		NA
Fernandez 2013/2015	Age> 30years PD (UK PDS brain bank criteria) Severe motor fluctuations (>3 h/day "off" time) despite optimized therapy L-dopa responsive Ability to complement electronic diary	Unclear PD diagnosis Suspicion of parkinson plus syndrome or other neurodegenerative disorder History of surgical treatment for PD MMSE<24 Sleep attacks Clinically significant impulsive behaviors past 3 months Current primary psychiatric diagnosis of acute psychotic disorder, bipolar disorder, or major depressive disorder History or presence of any condition that might interfere with absorption, …	64.1 (9.1)		12.5 (5.5)		57		Off-time CGI UPDRS III (on med?) H&Y on med H&Y off med	OFF time: 6.8 (2.4) CGI Severity rating: 4.9 (0.8) UPDRS III: 28.8 (13.7) H&Y on med 2.0 (0.9) H&Y off med 3.6 (1.1)		MMSE PDQ-39 cognition	MMSE: 28.5 (1.7) PDQ-39 cognition: 27.2 (18.6)
Zibetti 2013	PD (UK PDS brain bank criteria) Motor fluctuations and dyskinesias despite optimal medical treatment Levodopa respons (>33% reduction on motor score UPDRS)	Atypical parkinsonian features Dementia (criteria dementia associated with PD)	69.9 (5.8)		12.1 (4.1)		64		Mean duration of motor fluctuations despite optimal treatment in years UPDRS III on med UPDRS III off med	duration fluctuations: 5.2 (3.1) UPDRS III on med: 23.2 (9.2) UPDRS III off med: 43.1 (13.7)		MMSE FAB PDQ-39 cognition Extensive neurocognitive battery	MMSE: 24.7 (2.7) FAB: 9.3 (2.1) PDQ-39 cognition: 40.8 (22.7)
Caceres Redondo 2014	PD (UK PDS brain bank criteria) Advanced motor symptoms with Fluctuations despite optimal medical treatment	Atypical parkinsonian features Severe dementia Acute psychotic disorder Other substantial medical problems	64.5 (9.0)		14.1 (3.9)		44		H&Y on med H&Y off med UPDRS III on med UPDRS III off med	H&Y on med: 2.4 (0.5) H&Y off med: 3.7 (0.8) UPDRS III on med: 27.2 (8.1) UPDRS III off med: 47.8 (8.9)		MMSE MDRS	MMSE:24.7 (3.5) MDRS: 124.9 (17.8)
Antonini 2015/2017 (baseline demographics include retrospective cohort)	Advanced PD patients with persistent severe motor complications Eligible for LCIG treatment according to European Commission Summary Product Characteristics and national reimbursement criteria		66.4 (8.8)		12.7 (6.3)		59		H&Y on med H&Y off med UPDRS III on med	H&Y on med:2.8 (0.8) H&Y off med: 4.0 (0.9) UPDRS III on med:24.6(12.0)		NA
Bohlega 2015	20-80 years Levodopa responsive advanced PD with major disability and significant motor complications despite at least 2 years optimal medical treatment ≥ 3 hours OFF time/day	Dementia ( MMSE<24) Major psychiatric illness (psychosis,major depressive disorder) Contraindications like coagulation disorder Suspicion of parkinson plus syndrome or other neurodegenerative disorder	52.8 [24-78]		11.4 (4.2)		67		UPDRS III off med	UPDRS III off med: 55.8 (11.7)		NA
Martinez-Martin 2015	PD (UK PDS brain bank criteria) Levodopa responsive Motor fluctuations, disabling OFF periods and dyskinesias despite optimal medical treatment	Dementia	62.7 (9.1)		16.1 (6.7)		57		H&Y UPDRS III on med	H& Y median: 4 UPDRS III on med: 27.29 (12.28)		NMSS attention/memory	NMSS attention/memory: 10.2 (9.4)
Slevin 2015	Patients with advanced PD from Olanow study who wanted to continue or to shift to LCIG and were LCIG or oral levodopa responsive	Atypical or secondary parkinsonism Previous neurosurgical treatment for PD Clinically significant medical, psychiatric, or laboratory abnormalities in the judgement of the investigator or any condition that might interfere with absorption, distribution, metabolism, or excretion of study drug or contradict placement of an intrajejunal percutaneous gastrojejunostomy tube	64.1 (7.9)		10.7 (5.3)		71		OFF-time per day CGI-S scores UPDRS I-III total score	OFF time: 4.0 (2.5) CGI-S: 3.3 (1.3) UPDRS I-III: 28.2 (17.6)		MMSE	MMSE: 28.8 (1.5)
Catalan 2018	PD (UK PDS brain bank criteria) Advanced motor symptoms with fluctuations and/or dyskinesias despite optimized medical therapy Candidate for LCIG	Atypical parkinsonian features Cognitive impairment (MMSE<24) Other relevant medical problems	71.2 (7.0)		13.9 (5.7)		58		H&Y median UPDRS III on med	H&Y median: 3 [1–4] UPDRS III on med: 26.7 (10.9)		MMSE CISI-PD cognitive impairment	MMSE: 27.6 (2.1) CISI-PD cogn: 1.3 (1.2)
Ciurleo 2018	PD (UK PDS brain bank criteria) Motor fluctuations and dyskinesias despite optimized medical therapy Levodopa responsive Normal cognitive functions	Atypical parkinsonisms Dementia (DSM V citeria) Concomittant neurological and psychiatric disease	73.8 (7.9)		12.8 (5.0)		58		H&Y (Off med?) UPDRS III on med UPDRS III off med	H&Y: 3.4 (0.9) UPDRS III on med: 34.4 (4.7) UPDRS III off med: 45.0 (6.7)		MOCA	MOCA:23.7 (3.9)
Vijiaratnam 2018	PD (UK PDS brain bank criteria) Levodopa responsive Severe motor fluctuations (≥ 3 hours OFF time/day) and dyskinesias despite best medical treatment	Cognitive impairments or neuropsychiatric symptoms AND no adequate social support	70.7 (6.9)		15.2 (6.8)		55		UPDRS III on med	UPDRS III on med: 40 (11)		MOCA	MOCA: 23.6 ( 4.7)
Demographics from CSAI studies RCTs	Inclusion	Exclusion	Mean age intervention (SD) [range]	Mean age BMT (SD) [range]	Mean duration of disease intervention (SD)	Mean duration of disease BMT (SD)	Gender distribution % (male) intervention	Gender distribution % (male) BMT	Disease severity method	Disease severity intervention (SD) {%} [range]	Disease severity BMT (SD) {%} [range]	Cognitive functioning method	Cognitive functioning intervention mean (SD) or median [range]	Cognitive functioning intervention mean (SD) or median [range]
Katzenschlager 2019	PD (UK PDS brain bank criteria)>3 years with levodopa related motor fluctuations and at least 3 hours OFF time per day for 2 days and no days with less than 2 hours off per day despite optimal medical treatment > 30 years H&Y<3 in on state, 2-5 in OFF state Patient is able to recognize fluctuations	Secondary or atypical parkinsonism, Previous neurosurgical treatment for PD, Previous use of apomorphine Uncontrolled orthostatic hypotension, Severe FOG during ON time leading to falls, Postural instability during on time, Prolonged QT MMSE<25 Moderate psychosis during year before or at enrolment Use of apomorphine injections , intrajejunal infusion or neuroleptic drug in previous 28 days	63.6 (9.3)	63.0 (8.3)	11.8 (5.6)	10.6 (4.3)	64	60	motor III in on time	UPDRS III on: 30.6 (13.65)	UPDRS III on: 31.01 (12.66)	not mentioned (MMSE as exclusion criteria)	MMSE>24	MMSE>24
Non-randomized trials
DiRosa/Morgante	PD ( Gelb and Gillmann criteria) Severe motor complications	>65 years Allergy to morphine and its derivatives Dopaminergic psychosis Orthostatic hypotension Pulmonary, liver and cardiovascular diseases MMSE<24	55 (9)	56 (8)	122 (37) months	111 (30 months)	NA	NA	H&Y (off med?)	H&Y: 3.8 ( 0.5)	H&Y: 3.7 (0.6)	NA
Martinez-Martin 2011	PD (UK PDS brain bank criteria) Severe dyskinesias and ON- OFF fluctuations despite optimal medical treatment		59.5 (11.7)	66.4 (7.0)	12.1 (4)	13.2 (4.7)	NA	NA	H&Y UPDRS III on med	H&Y median 4 UPDRS III on med: 36.9 (11.4)	H&Y median: 4 UPDRS III on med: 20.1 (9.7)	NA
Cohort studies									UPDRS total and H&Y
Stibe 1988	Non demented PD patients Disabling oscillations which failed to respond to all other treatment strategies		56 [32-70]		14.4 [9-20]		55		NA			NA
Pietz 1998	Daily disabling “wearing off”, “on-off” motor fluctuations, or diphasic dyskinesias despite optimised peroral antiparkinsonian treatment.	Cardiovascular, renal, haematological, or psychiatric diseases	64.7 (6.8)		median 16 [6-27]		56		duration on-off fluctuations (median)	9.0 [2-19]		NA
Kanovsky 2002	Fluctuating advanced PD		64.3 (9.2)		14.4 (6.3)		33		H&Y UPDRS III UPDRS total	H&Y: 4.5 [4-5] UPDRS III: 29.7 (6.2) UPDRS total: 68.3 (12.7)		NA
Katzenschlager 2005	PD with motor fluctuations and disabling on period dyskinesias refractory to oral medication adjustments Willing and able to complete diaries and self-assessment forms		61.3 [51–80]		14.5 [6–23]		58		H&Y on stage H&Y off stage	H&Y on: 2.7 H&Y off: 4		NA
De Gaspari/Antonini 2006/2011	PD (UK PDS brain bank criteria) Motor fluctuations and dyskinesia despite standard oral treatment	Presence of atypical features (such as falling, gaze abnormalities, autonomic dysfunction), and significant psychiatric disturbances as well as current treatment with atypical neuroleptics	59 (13)		10 (5)				H&Y UPDRS III on med UPDRS III off med	H&Y≥3 UPDRS III on med: 19.5 (15.6) UPDRS III off med: 32.1 (7.3)		MMSE	MMSE: 28.3 (2.5)
Martinez-Martin 2015	PD (UK PDS brain bank criteria) Levodopa responsive Motor fluctuations, disabling OFF periods and dyskinesias despite optimal medical treatment	Dementia	62.3 (10.6)		14 (4.5)		49		H&Y median UPDRS III on med	H&Y median: 4 UPDRS III on med: 30.8 (10.4)		NMSS attention/memory	NMSS attention/memory: 8.8 (8.2)
Supplement 1 : Demographics of included studies; abbreviations: SD (standard deviation), NA (not available), off med (without medication), on med (with medication), DBS (deep brain stimulation), LCIG (levodopa-carbidopa intestinal gel), CSAI (continuous subcutaneous apomorphine infusion), BMT (best medical treatment), UPDRS (Unified Parkinson's Disease Rating Scale), H&Y (Hoehn and Yahr), NMSS (N…
* original DBS cohort
